# Supplementary material for: Comparative Metagenomics Reveals Microbial Diversity and Biogeochemical Drivers in Deep-Sea Sediments of the Marcus-Wake and Magellan Seamounts
Source: Microorganisms. 2025 Jun 24;13(7):1467. doi: 10.3390/microorganisms13071467 (PMC12300337; doi:10.3390/microorganisms13071467)
Supplement: Supplementary file 1 [file microorganisms-13-01467-s001.zip]

Archive with 11 entries (11 files):
- Figure S1.jpg
- Figure S2.jpg
- Table S1.xls
- Table S2.xls
- Table S3.xls
- Table S4.xls
- Table S5.xls
- Table S6.xls
- Table S7.xls
- Table S8.xls
- Table S9.xls
