# Supplementary material for: Comparative Metagenomics Reveals Microbial Diversity and Biogeochemical Drivers in Deep-Sea Sediments of the Marcus-Wake and Magellan Seamounts
Source: Microorganisms. 2025 Jun 24;13(7):1467. doi: 10.3390/microorganisms13071467 (PMC12300337; doi:10.3390/microorganisms13071467)
Supplement: Supplementary file 1 [file microorganisms-13-01467-s001.zip › Table S1.xls]

## Sheet: TableS1
Sample ID	Longitude	Latitude	Clean data	Number of all MAGs	Number of High- quality (complete>90% & contamination<5%)	Number of mid- quality MAGs(complete>50% &contamination<10%)
YP03	150.96E	20.20N	23.0933	12	2	10
YP06	153.66E	16.79N	25.6706	27	3	24
YP07	155.75E	15.01N	20.8798	20	4	16
YP04	151.03E	19.80N	29.97	17	3	14
YP05	153.73E	19.34N	36.2276	23	4	19
YP01	149.47E	25.51N	33.1059	10	0	10
YP02	149.47E	25.46N	29.4198	8	0	8
