# Supplementary material for: Comparative Metagenomics Reveals Microbial Diversity and Biogeochemical Drivers in Deep-Sea Sediments of the Marcus-Wake and Magellan Seamounts
Source: Microorganisms. 2025 Jun 24;13(7):1467. doi: 10.3390/microorganisms13071467 (PMC12300337; doi:10.3390/microorganisms13071467)
Supplement: Supplementary file 1 [file microorganisms-13-01467-s001.zip › Table S2.xls]

## Sheet: TableS2
Genome_ID	Completeness (%)	Contamination (%)	Genome size (Mbp)
YP03.1	93.9	1.15	3.14726
YP03.10	80.74	6.36	3.17749
YP03.13	79.59	4.95	2.70595
YP03.14	75.59	6.82	2.39837
YP03.18	51.55	1.07	1.47191
YP03.21	89.16	8.5	1.88613
YP03.23	89.12	4.57	3.46805
YP03.28	94.02	6.45	4.38995
YP03.35	95.05	3.38	3.09364
YP03.40	61.85	1.71	1.70287
YP03.43	73.37	4.15	2.03492
YP03.46	75.33	0.47	1.6863
YP06.10	52.33	0.36	1.3091
YP06.19	92.09	2.88	3.16311
YP06.25	72.32	2.48	1.92906
YP06.26	64.11	0.56	1.36242
YP06.27	82.87	9.2	2.87948
YP06.28	77.52	4.89	2.83367
YP06.31	72.2	2	2.79255
YP06.35	63.14	8.57	3.4375
YP06.36	57.16	2.19	1.91209
YP06.39	57.97	0.88	1.41478
YP06.41	70.41	2.19	1.60168
YP06.43	52.64	0.22	1.01941
YP06.45	68.45	7.08	2.33685
YP06.49	50.81	0.33	1.36449
YP06.50	83.18	8.91	4.39188
YP06.56	76.65	0.31	2.10472
YP06.60	71.31	3.81	1.75229
YP06.62	78.41	4.39	2.14359
YP06.64	66.67	6.61	1.50337
YP07.12	98.43	4.13	3.72515
YP07.13	86.7	1.07	2.1873
YP07.15	72.76	0.48	1.49456
YP07.16	92.15	4.33	2.92759
YP07.20	78.09	6.73	2.17696
YP07.25	62.55	1.67	1.42829
YP07.26	52.48	1.16	1.68405
YP07.28	61.26	0.04	1.61196
YP07.30	50.15	0.21	1.07142
YP07.31	97.28	3.91	3.26658
YP07.35	81.53	3.02	2.20553
YP07.4	50.83	2.12	0.837247
YP07.47	59.68	3.36	1.10316
YP07.9	59.55	6.56	0.764129
YP04.11	90.51	3.57	3.31274
YP04.14	79.02	5.89	2.55955
YP04.15	69.33	9.4	2.15123
YP04.3	69.61	2.99	2.31304
YP04.33	96.23	3.1	3.57656
YP04.36	72.34	0.09	1.46999
YP04.39	58.86	7.25	2.91023
YP04.4	67.99	1.99	0.888959
YP04.46	69.98	1.81	1.8603
YP04.55	65.42	4.93	2.13296
YP04.56	74.45	2.95	2.54331
YP04.58	62.25	2.47	1.63615
YP04.7	62.72	2.22	1.4228
YP05.17	90.23	3.55	2.96973
YP05.18	60.62	0.82	1.15779
YP05.20	69.11	6.16	1.39059
YP05.23	57.79	1.82	1.71318
YP05.24	83.55	4.69	2.8134
YP05.27	60.39	3.42	1.0254
YP05.28	50.02	2.05	1.04097
YP05.29	91.88	3.41	3.254
YP05.3	57.58	0.78	1.97656
YP05.33	72.65	2.03	1.88669
YP05.4	78.49	4.47	2.08451
YP05.49	73.07	5.59	1.97869
YP05.5	75.51	3.4	1.50419
YP05.51	56.43	1.14	1.11525
YP05.52	58.31	1.13	2.94982
YP05.7	81.08	0.24	2.23611
YP01.21	63.59	2.39	1.40996
YP01.25	83.76	9.59	3.15373
YP01.3	52.84	2.1	1.02097
YP01.32	52.08	2.03	0.993605
YP01.36	63.53	0.57	1.13233
YP02.10	71.16	2.33	1.74804
YP02.16	67.84	5.89	2.38889
YP02.21	75.36	3.31	1.45038
YP02.27	65.95	1.95	0.965993
YP02.7	60.14	7.32	1.28929
YP02.8	77.05	2.22	1.24324
YP06.40	70.23	3.21	1.76001
YP06.44	58.92	1.7	1.53847
YP06.5	79.95	7	2.80452
YP06.53	82.41	2.15	2.93722
YP06.54	78.16	4.89	2.5893
YP06.58	90.16	3.6	2.73915
YP06.59	96.01	0.67	2.54913
YP06.8	85.7	5.35	8.17628
YP07.19	95.12	9.74	4.62733
YP07.29	69.16	3.95	1.58665
YP07.32	61.97	6.07	1.97531
YP07.34	59.14	0.58	1.06841
YP07.39	97.43	2.21	2.46778
YP07.43	83.66	0.95	1.71667
YP04.24	95.88	0.58	2.98095
YP04.41	60.69	4.4	1.84115
YP04.5	62.3	6	1.21145
YP04.59	74.37	2.72	1.71586
YP05.12	95.05	2.26	2.31792
YP05.19	96.96	1.59	3.04187
YP05.22	56.04	3.31	1.27271
YP05.37	72.85	7.05	2.21358
YP05.41	81.56	0.2	2.12861
YP05.45	51.42	0.58	1.89621
YP05.53	64.47	0.88	2.20199
YP01.1	66.16	4.5	2.355
YP01.22	64.32	3.22	1.96383
YP01.28	87.08	1.47	1.65334
YP01.30	81.18	7.29	3.43722
YP01.6	62.15	3.67	2.19816
YP02.12	72.48	2.55	1.65644
YP02.6	88.36	4.98	3.05863
