# Supplementary material for: Comparative Metagenomics Reveals Microbial Diversity and Biogeochemical Drivers in Deep-Sea Sediments of the Marcus-Wake and Magellan Seamounts
Source: Microorganisms. 2025 Jun 24;13(7):1467. doi: 10.3390/microorganisms13071467 (PMC12300337; doi:10.3390/microorganisms13071467)
Supplement: Supplementary file 1 [file microorganisms-13-01467-s001.zip › Table S3.xls]

## Sheet: Table S3
Genome	BC01	YP06	BC03	BC04	BC06	JL228	JL229	phylum	species
YP03.Bin10	1.17996	0.316964	0.394021	0.836977	0.470799	2.01995	1.77622	Proteobacteria	s__
YP03.Bin13	0.807484	0.5172	0.57277	1.07319	0.77633	1.15108	1.19638	Nitrospirota	s__
YP03.Bin14	1.00941	0.785857	0.98012	0.853518	0.814347	0.743439	0.99789	Gemmatimonadota	s__
YP03.Bin18	0.995479	0.455913	0.296287	0.800657	0.277576	0.180903	0.0918	Bacteroidota	s__
YP03.Bin21	0.458773	0.242398	0.203166	0.212389	0.143779	0.229809	0.182063	Desulfobacterota_D	s__CR02bin9 sp004356555
YP03.Bin40	6.3874	15.037	11.209	7.39777	10.1813	4.68944	4.87075	Proteobacteria	s__
YP03.Bin43	2.18977	3.45627	5.24306	1.71507	4.81658	1.44122	1.7771	Proteobacteria	s__
YP06.Bin10	0.751403	0.620365	0.892853	0.322037	0.723638	0.713702	0.77278	Proteobacteria	s__
YP06.Bin25	1.73054	1.20918	1.58672	2.11474	1.09812	1.11832	0.945278	Planctomycetota	s__
YP06.Bin26	2.67165	0.452707	0.55631	2.02142	0.381638	1.4253	1.41406	Proteobacteria	s__
YP06.Bin27	0.158617	0.663752	0.107048	0.167891	0.153306	0.169636	0.13711	Krumholzibacteriota	s__
YP06.Bin28	0.362666	0.751087	0.460656	0.471065	0.463276	0.417888	0.31942	Planctomycetota	s__
YP06.Bin31	0.824998	0.583036	0.60521	0.67454	0.941323	0.421869	0.429118	KSB1	s__
YP06.Bin35	0.518003	0.674463	0.437498	0.497667	0.413403	0.566771	0.501324	Gemmatimonadota	s__
YP06.Bin36	1.92249	3.90312	4.91666	1.69389	4.55215	1.32506	1.60753	Proteobacteria	s__
YP06.Bin39	2.61253	2.2432	2.21794	2.40426	1.16508	1.47272	1.85554	Nitrospinota	s__SZUA-226 sp004357365
YP06.Bin40	0.958441	1.4078	1.5562	0.970471	0.72994	0.501815	0.49801	Proteobacteria	s__SMWN01 sp004356415
YP06.Bin41	0.217756	0.351852	0.179029	0.144203	0.104321	0.130428	0.105731	Desulfobacterota_D	s__CR02bin9 sp004356555
YP06.Bin43	0.127146	0.323004	0.249305	0.255573	0.384679	0.246943	0.266134	JACPUC01	s__
YP06.Bin44	0.321681	0.651414	0.430917	0.345556	0.27429	0.216171	0.1869	Marinisomatota	s__
YP06.Bin49	0.472945	2.89442	1.61038	0.892235	1.70162	0.235984	0.391988	Acidobacteriota	s__
YP06.Bin5	1.96705	2.74592	1.74734	2.92769	1.96871	1.95441	1.97432	Proteobacteria	s__
YP06.Bin50	1.53825	1.48223	1.15067	1.68674	1.21727	1.59977	1.69612	Desulfobacterota_B	s__
YP06.Bin54	0.563297	0.601033	0.459057	0.434404	0.682934	0.371209	0.430437	Acidobacteriota	s__
YP06.Bin56	1.64923	3.85451	1.57144	2.20066	1.9537	0.999483	1.26874	Proteobacteria	s__
YP06.Bin58	1.18607	0.674083	0.941217	1.19039	1.01396	0.642577	0.543877	Proteobacteria	s__
YP06.Bin60	0.40648	0.696828	0.509601	0.386404	0.438664	0.096435	0.078747	Zixibacteria	s__
YP06.Bin62	0.80396	0.931517	0.958734	0.755996	0.789534	0.713558	0.969942	Gemmatimonadota	s__
YP06.Bin64	0.600258	0.985125	0.771033	0.846367	0.698512	0.308	0.3343	Proteobacteria	s__
YP06.Bin8	1.31013	1.0739	0.741551	1.05877	0.944626	0.842697	0.923153	Bacteroidota	s__
YP07.Bin12	1.31689	0.645649	1.2399	1.52808	0.654183	1.87113	1.46378	Myxococcota_A	s__SMWZ01 sp004356455
YP07.Bin13	0.574959	0.54454	1.00488	0.952825	1.39306	0.68328	0.565205	Gemmatimonadota	s__
YP07.Bin15	2.79531	0.416632	0.697034	2.12235	0.422212	1.52118	1.50316	Proteobacteria	s__
YP07.Bin16	2.3284	1.5769	1.34553	1.99058	1.81943	1.00168	0.836879	Proteobacteria	s__SPGG2 sp001643475
YP07.Bin20	0.512241	0.513914	0.561459	0.520302	0.494057	0.697514	0.677064	Nitrospirota	s__
YP07.Bin25	1.04666	1.10998	1.92415	0.871006	0.76263	0.480727	0.473651	Proteobacteria	s__SMWN01 sp004356415
YP07.Bin26	0.693293	0.425578	0.582717	0.571951	0.82084	0.355007	0.367941	KSB1	s__
YP07.Bin28	0.464681	2.52081	1.63462	0.866063	1.68774	0.23401	0.398776	Acidobacteriota	s__
YP07.Bin29	0.606742	0.824893	0.942922	0.866799	0.733386	0.270258	0.300514	Proteobacteria	s__
YP07.Bin30	0.476795	0.382639	0.481075	0.879471	0.618704	0.92548	0.987186	Nitrospirota	s__
YP07.Bin31	0.44219	0.409122	0.685606	0.36449	0.620806	0.477876	0.576423	Proteobacteria	s__
YP07.Bin32	1.90329	2.16526	1.95519	1.47768	2.00536	2.06544	2.13165	Proteobacteria	s__
YP07.Bin34	0.605095	0.401443	0.420668	0.4923	0.260437	0.576373	0.391031	Proteobacteria	s__
YP07.Bin35	0.847572	0.856419	1.19172	0.796864	0.898525	0.747983	1.05473	Gemmatimonadota	s__
YP07.Bin39	0.609078	0.721157	1.43583	0.481683	1.57782	0.768262	1.25457	Methylomirabilota	s__CSP1-5 sp001643535
YP07.Bin4	0.159701	0.195763	0.337209	0.206766	0.336374	0.336414	0.336541	UBA8248	s__
YP07.Bin47	0.206649	0.204874	0.24458	0.129277	0.098954	0.114048	0.086311	Desulfobacterota_D	s__CR02bin9 sp004356555
YP07.Bin9	13.8673	7.50188	7.08044	13.4878	5.50694	6.43949	8.23885	Thermoproteota	s__
YP04.Bin14	0.80617	0.252868	0.226755	1.05685	0.40124	1.09771	0.498938	Chloroflexota	s__
YP04.Bin15	0.791929	0.708038	0.859888	0.881459	0.754872	0.717506	0.92097	Gemmatimonadota	s__
YP04.Bin3	0.708069	0.316132	0.420931	0.927731	0.514979	1.3392	1.1378	Myxococcota_A	s__
YP04.Bin36	0.165553	0.314134	0.333055	0.481657	0.557196	0.325188	0.360878	JACPSX01	s__
YP04.Bin39	0.951526	0.375881	0.44253	0.814648	0.518798	1.76855	1.56996	Proteobacteria	s__
YP04.Bin4	3.03097	0.901448	0.81706	2.04573	1.15598	0.517262	0.133382	Actinobacteriota	s__SZUA-217 sp004356805
YP04.Bin41	1.06021	1.22999	1.46003	1.32465	1.4337	0.905056	0.815014	Planctomycetota	s__
YP04.Bin46	0.491245	0.226254	0.29012	0.550968	0.359326	0.888094	0.493245	Proteobacteria	s__
YP04.Bin5	0.21581	0.159886	0.127255	0.242298	0.106729	0.138295	0.106478	Desulfobacterota_D	s__CR02bin9 sp004356555
YP04.Bin56	2.10883	3.74677	5.46917	1.85881	5.06808	1.45084	1.79981	Proteobacteria	s__
YP04.Bin58	0.480979	2.13022	1.39495	0.893048	1.52527	0.293039	0.442838	Acidobacteriota	s__
YP04.Bin59	0.3702	0.342758	0.302913	0.452039	0.34021	0.511882	0.486907	Nitrospirota	s__
YP04.Bin7	0.423348	0.313614	0.399657	0.520455	0.423702	0.568067	0.419299	Chloroflexota	s__
YP05.Bin17	0.38417	0.313682	0.474293	0.311583	0.590015	0.442238	0.537691	Proteobacteria	s__
YP05.Bin18	0.569066	0.526247	0.680931	0.532841	0.630282	0.480315	0.729567	Gemmatimonadota	s__
YP05.Bin20	0.692514	0.420083	0.349862	0.573807	0.366193	0.649047	0.444361	Proteobacteria	s__
YP05.Bin23	0.569483	0.248315	0.42338	0.677545	0.346928	1.07392	0.827589	Myxococcota_A	s__SMWZ01 sp004356455
YP05.Bin27	0.199386	0.165314	0.120244	0.1228	0.159915	0.149549	0.119053	Desulfobacterota_D	s__CR02bin9 sp004356555
YP05.Bin28	0.403971	0.227661	0.235724	0.371059	0.338265	0.245915	0.17777	Desulfobacterota_D	s__N074bin48 sp004356685
YP05.Bin29	0.486352	0.419255	0.450849	0.795351	1.04104	0.917029	0.953603	Gemmatimonadota	s__
YP05.Bin3	0.411123	0.656829	0.649079	0.583806	0.785854	0.26043	0.33678	SAR324	s__
YP05.Bin33	2.62206	1.46528	2.12206	3.44876	2.98207	2.52566	2.2638	Proteobacteria	s__
YP05.Bin37	3.08571	3.51571	4.75157	2.53228	7.18279	3.60432	4.3909	Proteobacteria	s__
YP05.Bin4	0.520762	0.392704	0.50699	0.531185	0.599341	0.694615	0.506538	Chloroflexota	s__
YP05.Bin45	0.422417	0.471157	0.411812	0.319	0.53405	0.389384	0.447537	Acidobacteriota	s__
YP05.Bin49	1.30159	2.16236	2.05693	1.24838	1.78479	1.31658	1.75222	Proteobacteria	s__
YP05.Bin5	0.624431	0.884722	0.86279	0.925988	0.813071	0.294574	0.314445	Proteobacteria	s__MnTg04 sp008975185
YP05.Bin51	2.43653	0.346513	0.496378	1.85946	0.419178	1.37093	1.34428	Proteobacteria	s__
YP05.Bin52	0.708479	0.463355	0.536937	0.583755	0.96035	0.378542	0.387151	KSB1	s__
YP05.Bin53	0.536143	0.545664	0.522651	1.02241	0.921637	1.01706	1.07207	Nitrospirota	s__
YP05.Bin7	0.911083	0.740882	1.10504	0.445328	1.03812	1.03509	1.10987	Proteobacteria	s__
YP01.Bin1	0.553803	0.295837	0.318613	0.557582	0.297174	1.01477	0.893356	Proteobacteria	s__
YP01.Bin21	0.260631	0.179447	0.173265	0.257225	0.187272	0.805737	0.635504	Nitrospirota	s__
YP01.Bin22	0.414723	0.175802	0.230876	0.376927	0.319507	1.5918	0.778683	Proteobacteria	s__
YP01.Bin25	0.366169	0.189157	0.212677	0.375634	0.329656	1.30935	1.13746	Proteobacteria	s__
YP01.Bin28	0.059438	0.049105	0.057539	0.063544	0.059958	1.79245	1.88317	Methylomirabilota	s__
YP01.Bin3	0.065283	0.042001	0.048185	0.157826	0.049084	3.8088	3.32284	Methylomirabilota	s__CSP1-5 sp012974305
YP01.Bin30	0.76718	0.539463	0.617785	0.695442	0.739661	2.68781	2.06939	Proteobacteria	s__
YP01.Bin32	0.184666	0.12839	0.099623	0.109965	0.087423	0.381681	0.198685	Desulfobacterota_D	s__CR02bin9 sp004356555
YP01.Bin36	0.175082	0.157399	0.272105	0.157223	0.288661	0.732672	0.570825	JACPUC01	s__
YP01.Bin6	0.35026	0.209076	0.186096	0.36197	0.413668	1.86975	1.43398	Proteobacteria	s__
YP02.Bin10	0.315301	0.157158	0.196121	0.284613	0.265678	1.11805	0.755608	Proteobacteria	s__
YP02.Bin12	0.039963	0.029592	0.036438	0.163275	0.036598	4.58889	4.88347	Methylomirabilota	s__CSP1-5 sp012974305
YP02.Bin16	0.481139	0.285045	0.268913	0.478861	0.50652	1.93285	1.72301	Proteobacteria	s__
YP02.Bin21	0.900394	0.24331	0.246956	0.674223	0.276331	1.35021	1.25022	Proteobacteria	s__
YP02.Bin27	0.131963	0.124846	0.20448	0.128229	0.231005	0.491829	0.631261	Nitrospinota_B	s__
YP02.Bin7	0.283191	0.207078	0.207147	0.262955	0.270998	0.64475	0.744774	Nitrospirota	s__
