# Supplementary material for: Comparative Metagenomics Reveals Microbial Diversity and Biogeochemical Drivers in Deep-Sea Sediments of the Marcus-Wake and Magellan Seamounts
Source: Microorganisms. 2025 Jun 24;13(7):1467. doi: 10.3390/microorganisms13071467 (PMC12300337; doi:10.3390/microorganisms13071467)
Supplement: Supplementary file 1 [file microorganisms-13-01467-s001.zip › Table S4.xls]

## Sheet: Table S4
	CCB			rTCA							3HP					3HB
	rbcL	rbcS	PrkB	acLA	korA	korB	korD	ppc	porB	porA	accC	accA	accD	accB	mcl	mct	pccB	pccA	meh
YP03.Bin13	0	0	0	1	1	1	0	1	0	0	1	0	1	0	0	0	0	0	1	Nitrospirota
YP03.Bin10	0	0	0	0	0	2	0	0	0	0	1	1	2	1	0	0	1	1	0	Proteobacteria
YP03.Bin14	0	0	0	0	0	2	0	0	0	1	1	0	1	1	0	0	1	0	0	Gemmatimonadota
YP03.Bin18	0	0	0	0	0	1	0	0	0	0	1	1	1	1	0	0	1	0	0	Bacteroidota
YP03.Bin40	0	0	0	0	0	2	0	1	1	0	1	0	0	0	1	0	1	1	1	Proteobacteria
YP03.Bin43	0	0	0	0	0	0	0	1	1	1	1	1	1	1	2	1	0	0	0	Proteobacteria
YP03.Bin21	0	0	0	0	0	2	0	0	0	0	0	0	2	0	0	0	1	0	0	Desulfobacterota_D
YP06.Bin40	0	0	2	0	0	0	0	0	0	0	1	0	1	0	2	0	0	0	0	Proteobacteria
YP06.Bin56	1	0	1	0	0	1	0	0	0	1	1	1	1	1	0	0	0	0	0	Proteobacteria
YP06.Bin10	0	0	0	0	0	1	0	0	0	0	1	1	1	0	0	1	0	0	0	Proteobacteria
YP06.Bin26	0	0	0	0	0	0	0	0	0	1	2	0	0	1	1	0	0	0	1	Proteobacteria
YP06.Bin27	0	0	0	0	0	1	0	0	0	0	1	0	2	1	0	0	1	0	0	Krumholzibacteriota
YP06.Bin35	0	0	0	0	0	1	0	0	0	0	1	0	1	0	0	0	1	0	0	Gemmatimonadota
YP06.Bin36	0	0	0	0	0	0	0	0	0	0	2	0	1	1	2	0	0	0	0	Proteobacteria
YP06.Bin43	0	0	0	0	0	0	0	0	0	0	1	1	3	1	0	0	1	0	0	JACPUC01
YP06.Bin44	0	0	0	0	0	0	0	0	0	0	1	2	1	1	0	0	0	0	0	Marinisomatota
YP06.Bin5	0	0	0	0	0	0	0	0	0	1	1	1	2	1	0	0	0	0	0	Proteobacteria
YP06.Bin54	0	0	0	0	0	1	0	0	0	0	1	1	2	1	0	0	0	0	0	Acidobacteriota
YP06.Bin58	0	0	0	0	0	1	0	0	0	0	1	1	1	1	0	0	0	0	0	Proteobacteria
YP06.Bin60	0	0	0	0	0	0	0	0	0	0	1	0	3	1	0	0	1	0	0	Zixibacteria
YP06.Bin62	0	0	0	0	0	0	0	0	0	0	1	1	0	0	0	0	1	0	0	Gemmatimonadota
YP06.Bin64	0	0	0	0	0	1	0	0	0	0	1	1	0	2	0	0	0	0	0	Proteobacteria
YP06.Bin8	0	0	0	0	0	1	0	0	1	1	1	1	2	1	0	0	1	0	0	Bacteroidota
YP06.Bin25	0	0	0	0	0	1	0	0	0	0	0	1	2	1	0	0	0	0	0	Planctomycetota
YP06.Bin41	0	0	0	0	0	1	0	0	0	0	0	0	1	0	0	0	1	0	0	Desulfobacterota_D
YP06.Bin28	0	0	0	0	0	1	0	0	0	0	0	0	0	1	0	0	0	0	0	Planctomycetota
YP06.Bin50	0	0	0	0	0	2	0	2	1	0	0	0	0	0	0	0	1	0	4	Desulfobacterota_B
YP06.Bin31	0	0	0	0	0	0	0	0	0	1	0	0	0	0	0	0	0	0	0	KSB1
YP07.Bin34	0	0	1	0	0	0	0	0	0	0	0	1	1	1	1	0	0	0	0	Proteobacteria
YP07.Bin20	0	0	0	1	1	1	0	1	0	0	1	1	2	1	0	0	0	0	0	Nitrospirota
YP07.Bin30	0	0	0	1	1	0	0	0	0	0	0	0	1	1	0	0	0	0	0	Nitrospirota
YP07.Bin13	0	0	0	0	0	1	0	0	0	0	1	1	1	1	0	0	1	0	0	Gemmatimonadota
YP07.Bin15	0	0	0	0	0	0	0	0	0	1	1	0	0	1	1	0	0	0	0	Proteobacteria
YP07.Bin16	0	0	0	0	0	0	0	0	0	0	1	1	1	1	0	0	0	0	1	Proteobacteria
YP07.Bin25	0	0	0	0	0	0	0	0	0	1	1	1	1	1	1	0	0	0	0	Proteobacteria
YP07.Bin29	0	0	0	0	0	1	0	0	0	0	2	1	1	1	0	0	0	0	0	Proteobacteria
YP07.Bin31	0	0	0	0	0	2	0	0	0	0	1	1	1	1	0	2	1	2	1	Proteobacteria
YP07.Bin32	0	0	0	0	0	0	0	0	0	0	1	1	1	1	0	0	0	0	0	Proteobacteria
YP07.Bin35	0	0	0	0	0	1	0	0	0	1	1	1	0	1	0	0	2	0	0	Gemmatimonadota
YP07.Bin12	0	0	0	0	0	1	1	0	0	0	0	0	1	0	0	0	0	0	0	Myxococcota_A
YP07.Bin4	0	0	0	0	0	1	0	0	0	0	0	0	1	0	0	0	0	0	0	UBA8248
YP07.Bin47	0	0	0	0	0	0	0	0	0	0	0	0	2	0	0	0	1	0	0	Desulfobacterota_D
YP07.Bin39	0	0	0	0	0	1	0	3	2	0	0	0	0	0	0	0	1	0	0	Methylomirabilota
YP07.Bin9	0	0	0	0	0	1	0	0	0	0	0	0	0	0	0	0	0	0	0	Thermoproteota
YP04.Bin59	0	0	0	1	1	0	0	0	0	0	1	1	2	1	0	0	0	0	0	Nitrospirota
YP04.Bin15	0	0	0	0	0	1	0	0	0	0	2	1	1	1	0	0	1	0	0	Gemmatimonadota
YP04.Bin36	0	0	0	0	0	1	0	0	0	0	1	1	3	0	0	0	1	0	0	JACPSX01
YP04.Bin46	0	0	0	0	0	0	0	0	0	1	1	1	1	0	2	0	1	1	0	Proteobacteria
YP04.Bin56	0	0	0	0	0	1	0	1	1	0	1	1	1	1	2	1	0	0	0	Proteobacteria
YP04.Bin41	0	0	0	0	0	0	0	0	0	0	0	1	0	1	0	0	0	0	0	Planctomycetota
YP04.Bin14	0	0	0	0	0	1	0	0	0	0	0	0	1	0	0	0	1	0	0	Chloroflexota
YP04.Bin5	0	0	0	0	0	1	0	0	0	0	0	0	2	0	0	0	2	0	0	Desulfobacterota_D
YP04.Bin39	0	0	0	0	0	1	0	0	0	0	0	0	0	1	0	0	2	1	0	Proteobacteria
YP04.Bin3	0	0	0	0	0	0	0	0	0	0	0	0	0	0	1	0	1	0	0	Myxococcota_A
YP04.Bin7	0	0	0	0	0	0	0	1	1	0	0	0	0	0	0	0	0	0	0	Chloroflexota
YP05.Bin20	1	1	1	0	0	0	0	0	0	0	1	1	1	2	1	0	0	0	0	Proteobacteria
YP05.Bin53	0	0	0	2	2	0	0	1	0	0	1	0	0	0	0	0	0	0	0	Nitrospirota
YP05.Bin17	0	0	0	0	0	2	0	0	0	0	1	1	1	1	0	1	1	1	1	Proteobacteria
YP05.Bin18	0	0	0	0	0	1	0	0	0	0	1	0	0	1	0	0	0	0	0	Gemmatimonadota
YP05.Bin29	0	0	0	0	0	1	0	0	0	2	1	1	2	1	0	0	1	0	0	Gemmatimonadota
YP05.Bin33	0	0	0	0	0	0	0	0	0	2	1	1	1	1	0	0	0	0	0	Proteobacteria
YP05.Bin45	0	0	0	0	0	1	0	0	0	0	2	0	0	1	0	0	0	0	0	Acidobacteriota
YP05.Bin5	0	0	0	0	0	0	0	0	0	0	1	0	0	1	0	0	0	0	0	Proteobacteria
YP05.Bin51	0	0	0	0	0	0	0	0	0	2	2	1	1	1	2	0	0	0	0	Proteobacteria
YP05.Bin7	0	0	0	0	0	1	0	0	0	0	1	2	1	0	0	1	0	0	1	Proteobacteria
YP05.Bin3	0	0	0	0	0	1	0	0	0	1	0	1	0	0	2	0	0	0	0	SAR324
YP05.Bin37	0	0	0	0	0	2	0	0	1	0	0	1	1	1	3	0	0	1	3	Proteobacteria
YP05.Bin49	0	0	0	0	0	0	0	0	0	0	0	1	1	2	0	0	1	1	1	Proteobacteria
YP05.Bin27	0	0	0	0	0	1	0	0	0	0	0	0	1	0	0	0	1	0	0	Desulfobacterota_D
YP05.Bin28	0	0	0	0	0	0	0	0	0	0	0	0	2	0	0	0	2	0	0	Desulfobacterota_D
YP05.Bin23	0	0	0	0	0	1	1	0	0	1	0	0	0	0	0	0	0	0	0	Myxococcota_A
YP05.Bin4	0	0	0	0	0	2	0	1	1	0	0	0	0	0	0	0	1	0	0	Chloroflexota
YP01.Bin22	0	0	1	0	0	0	0	0	0	1	1	1	1	0	1	0	1	1	0	Proteobacteria
YP01.Bin28	0	1	1	0	0	1	0	1	0	0	0	0	0	0	0	0	1	0	0	Methylomirabilota
YP01.Bin3	1	1	2	0	0	0	0	0	0	0	0	0	0	0	0	0	1	0	0	Methylomirabilota
YP01.Bin21	0	0	0	1	1	0	0	2	0	0	1	1	1	1	0	0	0	0	0	Nitrospirota
YP01.Bin25	0	0	0	0	0	2	0	0	0	0	1	2	2	1	0	0	0	0	0	Proteobacteria
YP01.Bin30	0	0	0	0	0	1	0	1	1	0	1	1	1	1	0	0	0	0	0	Proteobacteria
YP01.Bin6	0	0	0	0	0	2	0	0	0	0	1	0	0	1	0	0	0	0	0	Proteobacteria
YP01.Bin36	0	0	0	0	0	1	0	0	0	0	0	1	2	1	0	0	1	0	0	JACPUC01
YP01.Bin32	0	0	0	0	0	0	0	0	0	0	0	0	1	0	0	0	0	0	0	Desulfobacterota_D
YP01.Bin1	0	0	0	0	0	1	0	0	0	0	0	0	0	0	0	0	0	1	0	Proteobacteria
YP02.Bin10	0	0	1	0	0	0	0	0	0	1	1	1	2	0	1	0	1	2	0	Proteobacteria
YP02.Bin12	1	2	3	0	0	0	0	1	0	0	0	0	0	0	0	0	0	0	0	Methylomirabilota
YP02.Bin21	1	2	1	0	0	0	0	0	0	0	1	1	1	1	0	0	0	0	0	Proteobacteria
YP02.Bin7	0	0	0	1	1	0	0	2	0	0	1	1	1	1	0	0	0	0	0	Nitrospirota
YP02.Bin16	0	0	0	0	0	1	0	0	0	0	1	1	1	1	1	0	0	0	0	Proteobacteria
YP02.Bin27	0	0	0	0	0	0	0	0	0	0	1	0	1	1	0	0	0	0	0	Nitrospinota_B
