# Supplementary material for: Comparative Metagenomics Reveals Microbial Diversity and Biogeochemical Drivers in Deep-Sea Sediments of the Marcus-Wake and Magellan Seamounts
Source: Microorganisms. 2025 Jun 24;13(7):1467. doi: 10.3390/microorganisms13071467 (PMC12300337; doi:10.3390/microorganisms13071467)
Supplement: Supplementary file 1 [file microorganisms-13-01467-s001.zip › Table S5.xls]

## Sheet: Table S5
	Denitrifcation						S oxidation
	napA	napC	narH	nirK	nirS	nosZ	soxC	soxX	soxZ	sat	aprA	aprB	dsrA	P	C	O	F	G	S
YP03.Bin10			1	1						1	2			p__Proteobacteria	c__Gammaproteobacteria	o__HK1	f__HK1	g__JAABYT01	s__
YP03.Bin13					1	2				1				p__Nitrospirota	c__Nitrospiria	o__Nitrospirales	f__Nitrospiraceae	g__	s__
YP03.Bin40					1	1				1				p__Proteobacteria	c__Alphaproteobacteria	o__Rhodospirillales	f__2-02-FULL-58-16	g__	s__
YP06.Bin28						1				1				p__Planctomycetota	c__Phycisphaerae	o__Phycisphaerales	f__SM1A02	g__	s__
YP06.Bin31						1				1				p__KSB1	c__UBA2214	o__CR04bin15	f__CR04bin15	g__N075bin58	s__
YP06.Bin35				1		2	2							p__Gemmatimonadota	c__Gemmatimonadetes	o__Gemmatimonadales	f__GWC2-71-9	g__	s__
YP06.Bin36			1		2	1					1			p__Proteobacteria	c__Alphaproteobacteria	o__SMXQ01	f__SMXQ01	g__	s__
YP06.Bin5				2	1	3				2				p__Proteobacteria	c__Gammaproteobacteria	o__Woeseiales	f__Woeseiaceae	g__	s__
YP06.Bin50				2	1	1				1				p__Desulfobacterota_B	c__Binatia	o__UBA9968	f__UBA9968	g__	s__
YP06.Bin56				3	1	1				1				p__Proteobacteria	c__Gammaproteobacteria	o__Woeseiales	f__Woeseiaceae	g__UBA1844	s__
YP06.Bin58				1		1				1			1	p__Proteobacteria	c__Gammaproteobacteria	o__Acidiferrobacterales	f__SPGG2	g__SZUA-472	s__
YP06.Bin8				2		1	2			2	1			p__Bacteroidota	c__Rhodothermia	o__Rhodothermales	f__Bin80	g__	s__
YP07.Bin12				1		1				1				p__Myxococcota_A	c__UBA9160	o__SZUA-336	f__SZUA-336	g__SMWZ01	s__SMWZ01 sp004356455
YP07.Bin13						1	1							p__Gemmatimonadota	c__Gemmatimonadetes	o__KS3-K002	f__JABDQB01	g__	s__
YP07.Bin15						1				1				p__Proteobacteria	c__Gammaproteobacteria	o__GCA-001735895	f__GCA-001735895	g__GCA-001735895	s__
YP07.Bin16				1	1	1				1	1			p__Proteobacteria	c__Gammaproteobacteria	o__Acidiferrobacterales	f__SPGG2	g__SPGG2	s__SPGG2 sp001643475
YP07.Bin30						1	1							p__Nitrospirota	c__Nitrospiria	o__Nitrospirales	f__	g__	s__
YP07.Bin39					1	1				1				p__Methylomirabilota	c__Methylomirabilia	o__Methylomirabilales	f__CSP1-5	g__CSP1-5	s__CSP1-5 sp001643535
YP07.Bin9				1						1				p__Thermoproteota	c__Nitrososphaeria	o__Nitrososphaerales	f__Nitrosopumilaceae	g__CSP1-1	s__
YP04.Bin39				2	1	1				1	1			p__Proteobacteria	c__Gammaproteobacteria	o__HK1	f__HK1	g__JAABYT01	s__
YP04.Bin46					3								1	p__Proteobacteria	c__Alphaproteobacteria	o__Rhizobiales	f__Hyphomicrobiaceae	g__Hyphomicrobium_A	s__
YP04.Bin56		1	2			1	1	1	1					p__Proteobacteria	c__Alphaproteobacteria	o__SMXQ01	f__SMXQ01	g__	s__
YP05.Bin37			1		1	1	1							p__Proteobacteria	c__Alphaproteobacteria	o__Kiloniellales	f__J153	g__	s__
YP05.Bin45					1	1				1				p__Acidobacteriota	c__Acidobacteriae	o__2-12-FULL-54-10	f__2-12-FULL-54-10	g__	s__
YP05.Bin7					1	1		1	1					p__Proteobacteria	c__Alphaproteobacteria	o__SMXQ01	f__SMXQ01	g__SMXQ01	s__
YP01.Bin1					1	1	1							p__Proteobacteria	c__Gammaproteobacteria	o__Pseudomonadales	f__HTCC2089	g__	s__
YP01.Bin22					1	1							1	p__Proteobacteria	c__Alphaproteobacteria	o__Rhizobiales	f__Hyphomicrobiaceae	g__Hyphomicrobium_A	s__
YP01.Bin25					1		1			1				p__Proteobacteria	c__Gammaproteobacteria	o__MnTg04	f__MnTg04	g__	s__
YP01.Bin30						1				1				p__Proteobacteria	c__Gammaproteobacteria	o__Acidiferrobacterales	f__SPGG2	g__SPGG2	s__
YP01.Bin6	2	1			1	1		1	1	1				p__Proteobacteria	c__Gammaproteobacteria	o__Acidiferrobacterales	f__SPGG2	g__SPGG2	s__
YP02.Bin12	2				1	1				1				p__Methylomirabilota	c__Methylomirabilia	o__Methylomirabilales	f__CSP1-5	g__CSP1-5	s__CSP1-5 sp012974305
YP02.Bin16	2	2			1	1		1	1					p__Proteobacteria	c__Gammaproteobacteria	o__Acidiferrobacterales	f__SPGG2	g__SPGG2	s__
YP02.Bin21				1		1			1					p__Proteobacteria	c__Gammaproteobacteria	o__Burkholderiales	f__Nitrosomonadaceae	g__GCA-2721545	s__
