# Supplementary material for: Comparative Metagenomics Reveals Microbial Diversity and Biogeochemical Drivers in Deep-Sea Sediments of the Marcus-Wake and Magellan Seamounts
Source: Microorganisms. 2025 Jun 24;13(7):1467. doi: 10.3390/microorganisms13071467 (PMC12300337; doi:10.3390/microorganisms13071467)
Supplement: Supplementary file 1 [file microorganisms-13-01467-s001.zip › Table S6.xls]

## Sheet: Table S6
Type	Subtype	BC01	BC02	BC03	BC04	BC06	JL228	JL229
Iron(Fe)	acn	12.5518	8.03807	9.00096	11.4745	10.185	19.9449	17.317
Iron(Fe)	dpsA	3.07213	6.39261	4.18337	2.66953	3.06757	2.15127	2.8468
Iron(Fe)	furA	0.144037	0.096391	0.053828	0.032959	0.049405	0.538329	0.451237
Iron(Fe)	pmrA	0.3146	0.058544	0.027095	0.165602	0.051508	0.363189	0.494848
Arsenic(As)	acr3	1.28357	1.29076	1.33142	1.20217	1.44616	1.65243	1.78548
Zinc(Zn)	actA	0.173471	0.400392	0.310546	0.064304	0.160653	0.086866	0.151951
Tellurium(Te)	actP	109.04	114.374	122.522	107.993	126.669	123.765	132.675
Zinc(Zn)	actR	4.59856	6.08106	5.51401	2.84272	5.63575	4.79563	4.47617
Arsenic(As)	aioA/aoxB	0.46111	1.40735	0.728121	0.764626	1.49846	3.22723	3.07475
Arsenic(As)	aioB/aoxA	3.87424	2.10474	2.70365	2.05425	3.01148	11.7547	14.1877
Arsenic(As)	aioR/aoxR	0.071283	0.164529	0	0.132119	0	0	0
Arsenic(As)	arrA	0	0.055805	0.05312	0.013444	0.120913	0.139301	0.311482
Arsenic(As)	arrB	0.130732	0.050291	0.047871	0.157499	0.027241	0.077253	0.059095
Antimony(Sb)	arsB	1.6013	1.51817	1.61729	2.50476	1.08026	2.17137	1.71509
Arsenic(As)	arsC	1.38261	1.1892	1.37845	1.82024	1.89964	3.24111	2.09042
Arsenic(As)	arsM	6.11357	8.49536	9.01474	8.4687	8.12338	6.37265	6.34267
Arsenic(As)	arsT	2.18649	1.44871	1.39229	2.3135	1.06908	2.38817	1.59434
Tungsten(W)	baeR	0	0	0	0.133268	0.199769	0	0
Chromium(Cr)	chrA	1.96242	1.06023	1.56163	1.81715	1.96531	3.16184	3.31642
Chromium(Cr)	chrA1	0	0.158166	0.022304	0.050804	0.266542	0.161975	0
Copper(Cu)	cinA	0	0	0	0	0.046884	0	0.152562
Nickel(Ni)	cnrA	0.980054	0.585599	0.347197	0.370533	1.06227	0.784815	0.471829
Copper(Cu)	cop-unnamed	2.81765	2.50857	2.67203	2.94365	1.71113	2.87633	4.76488
Copper(Cu)	copA	44.3888	43.7811	42.7151	44.1541	43.3163	42.398	37.5198
Copper(Cu)	copB	17.0891	11.2257	13.1266	17.7876	16.8596	31.3615	28.8146
Copper(Cu)	copF	6.11213	5.64518	5.76812	5.58805	5.07924	5.68712	4.91537
Copper(Cu)	copG	0.04014	0.030882	0.066182	0	0.088586	0.148279	0.214653
Copper(Cu)	copP	0.551229	0.052514	0.090121	0.119876	0.155123	0.296135	0.059964
Copper(Cu)	copR	0.716278	0.255926	0.236315	0.42319	0.50396	0.651584	0.876542
Copper(Cu)	copS	0.08028	0	0	0.059518	0.089217	0.284635	0.036289
Magnesium(Mg)	corB	0.266759	0.085051	0.064766	0.26441	0.188307	0.053401	0
Copper(Cu)	corR	0.172944	0.268581	0.298871	0.241448	0.371633	1.44428	1.09015
Copper(Cu)	corS	0	0	0	0	0	0.201654	0.213587
Copper(Cu)	csoR	0.200052	0	0	0.049438	0.111162	0.060324	0.346091
Zinc(Zn)	ctpC	0.028711	0	0.112142	0	0	0	0
Copper(Cu)	ctpV	0.340956	0.072293	0.143672	0.247599	0.389116	0.543711	0.177207
Silver(Ag)	cueA	0.47848	0.976562	0.46094	0.297949	0.201264	0.349276	0.666958
Silver(Ag)	cusA/ybdE	1.1443	0.614735	1.23895	1.62026	0.904748	2.00996	0.914421
Copper(Cu)	cutO	1.31949	1.67202	0.78817	1.29252	1.38929	0.679803	0.875883
Cobalt(Co)	czcA	0.706884	1.17866	0.559507	1.25232	0.791475	1.55868	0.858273
Cobalt(Co)	czcP	0.182423	0.065812	0.292342	0.258669	0.313382	0.05254	0.060287
Cadmium(Cd)	czrA	0.896236	0.952453	1.43363	1.2169	1.60918	3.66089	3.37561
Nickel(Ni)	dmeF	0	0.045441	0	0	0	0.139607	0.053397
Gallium(Ga)	fbpC	0.043067	0	0.021027	0.015964	0.107688	0	0
Gold(Au)	gesB	0.638045	0.28029	0.756007	0.187823	0.633012	0.599645	0.627964
Arsenic(As)	glpF	0.450259	0.032793	0.124859	0.047904	0.216179	0.251868	0.290234
Gold(Au)	golT	1.73073	0.691519	0.996776	1.0141	0.777439	1.98434	1.25896
Copper(Cu)	hmrR	3.40361	0.622604	0.55928	1.17543	1.16952	2.31038	1.68592
Zinc(Zn)	irlR	0.04864	0	0.047495	0.090152	0	0.038323	0.021987
Cobalt(Co)	mco	0.089878	0	0.175526	0.226384	0.313739	0.118025	0
Mercury(Hg)	merA	37.669	47.3747	54.5599	41.2629	63.4132	71.882	72.7465
Mercury(Hg)	merB1	2.88831	4.78462	4.37934	3.16836	4.4257	4.47505	7.01121
Mercury(Hg)	merB2	6.86105	9.75058400000001	10.9563	4.94599	12.4311	11.7201	12.2408
Mercury(Hg)	merB3	0	0	0.102205	0	0.02908	0.20617	0
Mercury(Hg)	merF	2.92611	10.5869	5.35874	2.84844	4.74911	1.80299	2.7242
Mercury(Hg)	merP	0.127212	0.378403	0.162062	0.047156	0.067251	0.635348	0.713803
Mercury(Hg)	merR	0.1216	0.163722	0.148423	0.405684	0.253383	0.279657	0.274837
Mercury(Hg)	merR1	6.32474	7.59111	8.71656	5.72455	8.42981	8.60642	9.12644
Mercury(Hg)	merT	0.864057	0.573727	0.374123	0.720006	0.21957	0.805198	0.553999
Mercury(Hg)	merT-P	0.749781	0.411695	0.615293	0.190732	0.228537	0.97766	0.610407
Vanadium(V)	mexI	0	0	0	0.029759	0	0	0
Cadmium(Cd)	mntA/ytgA	0.077279	0.137379	0	0.015481	0.011603	0.182663	0
Molybdenum(Mo)	modB	2.3676	1.82131	1.31274	2.09094	1.93752	3.0199	3.33523
Molybdenum(Mo)	modC	0.28453	0.213844	0.142616	0.477537	0.362295	0.892948	0.78048
Zinc(Zn)	nczA	0.897325	0.149943	0.408754	0.396845	0.426162	1.0706	1.32416
Nickel(Ni)	nrsA	0.039375	0	0.038449	0.029192	0.021879	0.046536	0.124593
Cobalt(Co)	nrsD/nreB	1.74018	2.28121	1.80544	1.255	1.55746	1.88396	2.38474
Nickel(Ni)	nrsS	0.577936	0.157757	0.28457	0.161324	0.280834	0	0.197896
Lead(Pb)	pbrB/pbrC	0	0	0	0	0	0.02431	0.223151
Copper(Cu)	pcoA	0.301492	0.247129	0.295874	0.327949	0.393921	0.566796	0.453851
Vanadium(V)	perO	0.120889	0	0.047218	0.125475	0.241825	0	0
Arsenic(As)	pstB	0.37377	0.18289	0.049233	0.307713	0.095281	1.81994	0.68201
Chromium(Cr)	recG	1.08698	0.395239	0.500556	0.895587	0.435874	2.29946	1.46361
Chromium(Cr)	ruvB	53.089	37.5387	36.6309	52.9643	36.4882	53.7275	50.0807
Silver(Ag)	silA	3.53009	2.49303	2.73738	4.63377	3.21621	4.63887	5.19592
Silver(Ag)	silP	0.238811	0.076379	1.26345	0.135507	0.904851	0.154492	0.296908
Zinc(Zn)	smtB/ziaR	0.383909	0.36353	0.057673	0.525457	0.147686	0.279213	0.987842
Selenium(Se)	sodA	2.1648	1.20685	2.39502	1.93741	2.18107	1.73705	1.66912
Selenium(Se)	sodB	0.549041	0.222994	0.443471	0.340314	0.360766	0.729838	0.523003
Tungsten(W)	tupA	0.401644	0.384147	0.782042	0.233996	0.5083	0.287005	0.541358
Tungsten(W)	tupB	0.111036	0.043574	0.055303	0.158746	0.183068	0.04402	0.497392
Molybdenum(Mo)	wtpA	0.038639	0	0	0	0	0.121775	0
Molybdenum(Mo)	wtpC	0.078008	0	0	0.08675	0.086692	0.063635	0.113266
Manganese(Mn)	yfeA	0.201351	0.020655	0	0.497592	0.111883	0.70861	0.254849
Manganese(Mn)	yfeB	0.173939	0.051471	0	0.466223	0.14126	0.56927	0.241927
Manganese(Mn)	yfeC	0.332487	0.022244	0.09881	0.289369	0.136555	0.569491	0.326729
Manganese(Mn)	yfeD	0.64738	0.113199	0.201137	0.375256	0.215849	1.15499	0.409852
Zinc(Zn)	ziaA	0.811097	0.648181	0.802485	0.734831	0.623039	0.179765	0.339205
Zinc(Zn)	zitB/ybgR	0.131807	0.217869	0.194513	0.120203	0.03147	0.089246	0
Zinc(Zn)	znuB/yebI	0	0	0	0	0	0	0.102405
Zinc(Zn)	znuC/yebM	0.128549	0.098901	0	0.154546	0.104249	0	0
Zinc(Zn)	zraR/hydH	0	0.069318	0	0	0.206209	0.58023	0.027085
