# Supplementary material for: Comparative Metagenomics Reveals Microbial Diversity and Biogeochemical Drivers in Deep-Sea Sediments of the Marcus-Wake and Magellan Seamounts
Source: Microorganisms. 2025 Jun 24;13(7):1467. doi: 10.3390/microorganisms13071467 (PMC12300337; doi:10.3390/microorganisms13071467)
Supplement: Supplementary file 1 [file microorganisms-13-01467-s001.zip › Table S7.xls]

## Sheet: Table S7
	As
ID	aioA	aioB	arsH	arsC	arsR	moeA
YP03.Bin13				1		1	p__Nitrospirota
YP03.Bin40					1		p__Proteobacteria
YP03.Bin14						2	p__Gemmatimonadota
YP06.Bin39				1		1	p__Nitrospinota
YP06.Bin58				1	1		p__Proteobacteria
YP06.Bin5				1			p__Proteobacteria
YP06.Bin40			1				p__Proteobacteria
YP06.Bin8					1		p__Bacteroidota
YP06.Bin35						1	p__Gemmatimonadota
YP06.Bin62						1	p__Gemmatimonadota
BC03.Bin20						1	p__Nitrospirota
BC03.Bin35						2	p__Gemmatimonadota
BC03.Bin15					1		p__Proteobacteria
BC03.Bin16					1		p__Proteobacteria
YP04.Bin14					1		p__Chloroflexota
YP04.Bin46			1				p__Proteobacteria
YP04.Bin56	1						p__Proteobacteria
YP04.Bin15						2	p__Gemmatimonadota
YP04.Bin59						1	p__Nitrospirota
YP05.Bin20				1			p__Proteobacteria
YP05.Bin52			1				p__KSB1
YP05.Bin4					1		p__Chloroflexota
YP05.Bin18						1	p__Gemmatimonadota
YP05.Bin53						1	p__Nitrospirota
YP01.Bin25	3	2	1				p__Proteobacteria
YP01.Bin30				1	1		p__Proteobacteria
YP02.Bin21				2			p__Proteobacteria
YP01.Bin22			1		1		p__Proteobacteria
YP02.Bin10			1		1		p__Proteobacteria
YP02.Bin7					1	1	p__Nitrospirota
