# Supplementary material for: Comparative Metagenomics Reveals Microbial Diversity and Biogeochemical Drivers in Deep-Sea Sediments of the Marcus-Wake and Magellan Seamounts
Source: Microorganisms. 2025 Jun 24;13(7):1467. doi: 10.3390/microorganisms13071467 (PMC12300337; doi:10.3390/microorganisms13071467)
Supplement: Supplementary file 1 [file microorganisms-13-01467-s001.zip › Table S8.xls]

## Sheet: Table S8
ID	ArsAB	ACR3	ArsB	CopB	CopD	FeoB	VIT	ILT	Nramp	mer	PbrBC	ZIP	phylum
YP03.Bin18						4							Bacteroidota
YP06.Bin60						1							Zixibacteria
YP06.Bin28						1	1		1				Planctomycetota
YP06.Bin31						1						1	KSB1
YP06.Bin5		1				1							Proteobacteria
YP06.Bin56				1	1	1				1			Proteobacteria
YP07.Bin13						1			2			1	Gemmatimonadota
YP07.Bin12						1			1				Myxococcota_A
YP04.Bin41						1							Planctomycetota
YP04.Bin3						2							Myxococcota_A
YP05.Bin52				1	1	3						1	KSB1
YP05.Bin33						1							Proteobacteria
YP05.Bin23						1			1				Myxococcota_A
YP01.Bin1						2							Proteobacteria
YP03.Bin21							1	1					Desulfobacterota_D
YP06.Bin50							1						Desulfobacterota_B
YP07.Bin47					1		1						Desulfobacterota_D
YP07.Bin9			3				1						Thermoproteota
YP04.Bin5					1		1	1					Desulfobacterota_D
YP04.Bin46							1						Proteobacteria
YP04.Bin7	1						1						Chloroflexota
YP05.Bin4	1				1		2						Chloroflexota
YP05.Bin27	1				1		1	1					Desulfobacterota_D
YP01.Bin22							1						Proteobacteria
YP02.Bin10							1						Proteobacteria
YP06.Bin41	1			1	1			1					Desulfobacterota_D
YP06.Bin39								1					Nitrospinota
YP07.Bin32								1					Proteobacteria
YP04.Bin14			1					1					Chloroflexota
YP05.Bin37								1			2		Proteobacteria
YP05.Bin28								1					Desulfobacterota_D
YP01.Bin3								1					Methylomirabilota
YP01.Bin32	1	1		1	1			1					Desulfobacterota_D
YP06.Bin40			1	1	1								Proteobacteria
YP06.Bin8	1			1	1				1	1			Bacteroidota
YP07.Bin25				1	1						1		Proteobacteria
YP01.Bin21				1								1	Nitrospirota
YP03.Bin14					2								Gemmatimonadota
YP06.Bin35					1								Gemmatimonadota
YP06.Bin62	1				2								Gemmatimonadota
YP07.Bin35					2								Gemmatimonadota
YP07.Bin20			1		1								Nitrospirota
YP04.Bin15					2								Gemmatimonadota
YP05.Bin53					1								Nitrospirota
YP05.Bin49					1								Proteobacteria
YP05.Bin18					1								Gemmatimonadota
YP02.Bin7			1		1								Nitrospirota
YP03.Bin40										1			Proteobacteria
YP06.Bin58										1			Proteobacteria
YP05.Bin20										1		1	Proteobacteria
YP01.Bin6										1			Proteobacteria
YP01.Bin25										1	1	1	Proteobacteria
YP02.Bin16										1			Proteobacteria
YP07.Bin34										1	1		Proteobacteria
YP07.Bin39									1				Methylomirabilota
YP05.Bin45									1				Acidobacteriota
YP05.Bin29									1		1	2	Gemmatimonadota
YP01.Bin28									1			1	Methylomirabilota
YP02.Bin12									2		1		Methylomirabilota
YP03.Bin43											1		Proteobacteria
YP06.Bin54											1		Acidobacteriota
YP06.Bin36											1		Proteobacteria
YP04.Bin56											1		Proteobacteria
YP05.Bin5											1	1	Proteobacteria
YP02.Bin21											1		Proteobacteria
YP06.Bin49												2	Acidobacteriota
YP07.Bin28												1	Acidobacteriota
YP07.Bin29												1	Proteobacteria
YP07.Bin26												1	KSB1
YP04.Bin58												1	Acidobacteriota
YP04.Bin4	1												Actinobacteriota
YP03.Bin10			1										Proteobacteria
YP06.Bin27			1										Krumholzibacteriota
YP04.Bin59			1										Nitrospirota
