# Supplementary material for: Comparative Metagenomics Reveals Microbial Diversity and Biogeochemical Drivers in Deep-Sea Sediments of the Marcus-Wake and Magellan Seamounts
Source: Microorganisms. 2025 Jun 24;13(7):1467. doi: 10.3390/microorganisms13071467 (PMC12300337; doi:10.3390/microorganisms13071467)
Supplement: Supplementary file 1 [file microorganisms-13-01467-s001.zip › Table S9.xls]

## Sheet: Table S9
Phylum	Proteobacteria	Proteobacteria	Proteobacteria	Bacteroidota	Myxococcota_A	Proteobacteria	Proteobacteria	Proteobacteria	Proteobacteria	Proteobacteria	Proteobacteria	Proteobacteria	Proteobacteria	Proteobacteria	Proteobacteria	Proteobacteria
MAG ID	YP03.Bin40	YP03.Bin5	YP03.Bin56	YP03.Bin8	YP07.Bin12	YP07.Bin16	YP07.Bin31	YP04.Bin46	YP04.Bin56	YP05.Bin17	YP05.Bin20	YP05.Bin37	YP01.Bin22	YP01.Bin6	YP02.Bin16	YP02.Bin21
glnA	3	5	3	2	1	5	3	2	4	1	1	1	2	5	4	1
gdh_K00261	0	0	0	1	0	0	0	0	0	0	0	0	0	0	0	0
gdh_K00262	0	0	0	0	0	0	0	0	2	0	2	0	0	0	0	1
glsA	0	0	0	0	0	0	0	0	0	0	0	0	0	0	0	0
ureA	0	0	0	0	0	0	0	0	0	0	0	0	0	0	0	1
ureC	0	0	0	0	0	0	0	0	0	0	0	1	0	0	0	1
nmo	1	1	2	0	1	0	2	0	3	2	1	1	0	1	0	1
nosZ	1	3	1	1	1	1	1	0	1	1	1	1	1	1	1	1
amoC_B	0	0	0	0	0	0	0	0	0	0	1	0	0	0	0	2
hao	0	0	0	0	0	0	0	0	0	0	0	0	0	0	0	0
amoA_A	0	0	0	0	0	0	0	0	0	0	0	0	0	0	0	0
amoB_A	0	0	0	0	0	0	0	0	0	0	0	0	0	0	0	0
amoC_A	0	0	0	0	0	0	0	0	0	0	0	0	0	0	0	0
nirS	1	1	1	0	0	1	1	3	0	2	0	1	1	1	1	0
nirK	2	2	3	2	1	1	0	0	0	0	2	0	0	0	0	1
nrfA	0	0	0	0	0	0	0	0	0	0	0	0	0	0	0	0
nirD	0	0	0	1	0	0	0	0	0	0	0	0	0	0	0	0
nirB	0	0	0	0	0	0	0	0	0	0	0	0	0	0	0	0
narH	0	0	0	0	0	0	1	0	2	2	0	1	0	0	0	0
napC	0	0	0	0	0	0	0	0	1	0	0	0	0	1	2	0
napA	0	0	0	0	0	0	0	0	0	0	0	0	0	2	2	0
nxrB	0	0	0	0	0	0	0	0	0	0	0	0	0	0	0	0
aprA	0	0	0	1	0	1	0	0	0	0	0	0	0	0	0	0
aprB	0	0	0	1	0	0	0	0	0	0	0	0	0	0	0	0
sat	0	2	1	2	1	1	0	0	0	0	0	0	0	1	0	0
cysC	0	6	4	1	2	4	2	1	2	4	0	3	3	4	3	1
cysN_cysC	2	1	1	1	2	1	2	3	2	2	3	2	2	2	1	3
cysD	1	1	0	0	1	0	0	2	0	1	1	0	1	0	0	2
cysH	2	1	0	0	1	0	0	2	0	0	0	0	1	0	0	1
fccB	0	0	0	0	0	2	1	1	1	1	0	0	1	2	1	0
cysI	0	0	0	0	0	0	0	2	0	0	1	0	1	0	0	1
cysJ	1	1	1	1	1	2	2	2	0	2	0	1	3	2	1	1
sir	0	0	0	0	0	0	1	0	0	0	0	0	0	0	0	0
soeA	0	0	0	0	0	0	0	0	1	0	0	0	0	0	0	0
cysN	1	0	1	0	0	0	1	0	0	1	1	0	0	0	0	5
dsrB	0	0	0	0	0	0	0	0	0	0	0	0	0	0	0	0
dsrA	0	0	0	0	0	0	0	1	0	0	0	0	1	0	0	0
ttrA	0	0	0	0	0	0	0	1	0	0	0	0	1	0	0	0
soxC	0	0	0	2	0	0	0	0	1	0	0	1	0	0	0	0
soxX	0	0	0	0	0	0	0	0	1	0	0	0	0	1	1	0
soxZ	0	0	0	0	0	0	0	0	1	0	0	0	0	1	1	1
